# Supplementary material for: ABO blood group antigens influence host–microbe interactions and risk of early spontaneous preterm birth
Source: NPJ Biofilms Microbiomes. 2025 Sep 10;11:170. doi: 10.1038/s41522-025-00783-x (PMC12423329; doi:10.1038/s41522-025-00783-x)
Supplement: Supplementary file 2 — Supplementary information [file 41522_2025_783_MOESM2_ESM.xlsx]

## Sheet: Index
RANK calculation file
This file contains tables with raw data and processed data on bacteria binding to blood group ABO glycan probes on subarray 1 and subarray 2
Abbreviations used:
	MFI	Mean fluorescent intensity background substrated of quadruplicates on microarrays
	SD	Standard deviation of MFI of quadruplicates on microarrays
	RANK	% of MAX calculated as 100 x (MFI of bound glycan/Max MFI in range of glycans on the subarray)
	RANK 3	AVERAGE OF RANK from 3 independent tests was calcualted
	MAX	Maximum value in range
Datasets used:
	Assay 1_ on Subarray 1
	Assay 2_ on Subarray 2
	Assay 3_ on Subarray 2
Bacterial strains used:
	L. crispatus 1398
	L. iners 13335
	S. agalactiae 776
	G. vaginalis 540
Lectins and Antibodies used
	Protein Abbreviation	Protein				Source			Concentration used
	mIgG	Control Biotinylated anti mouse IgG antibody				VECTOR LABORATORIES			1 μg/mL
	mIgM	Control Biotinylated anti mouse IgM antibody				VECTOR LABORATORIES			1 μg/mL
	Anti-Blood group A [T36]	Anti-Blood group A [T36] antibody				Sigma			1 μg/mL
	Anti-Blood group A [Z2A]	Anti-Blood group A [Z2A] antibody				Biolegend			1 μg/mL
	Anti-Blood group B [BG3]	Anti-Blood group B [BG3] antibody				Abcam			1 μg/mL
	Anti-Blood group B [HEB29]	Anti-Blood group B [HEB29] antibody				Biolegend			1 μg/mL
	Anti-H type 1 [17-206]	Anti-H type 1 [17-206] antibody				Invitrogen			1 μg/mL
	Anti-H type 2 [BE2]	Anti-H type 2 [BE2] antibody				Henrik Clausen's lab gift			Sera, not diluted
	AAL	Biotinylated Aleuria Aurantia Lectin				VECTOR LABORATORIES			20 μg/mL
	ConA	Biotinylated Concanavalin A Lectin				VECTOR LABORATORIES			5 μg/mL
	RCA-120	Biotinylated Ricinus Communis Agglutinin I				VECTOR LABORATORIES			5 μg/mL
	WGA	Biotinylated Wheat Germ Agglutinin				VECTOR LABORATORIES			20 μg/mL
	UEA-1	Biotinylated Ulex Europaeus Agglutinin I				VECTOR LABORATORIES			50 μg/mL

## Sheet: QC subarray 1
Subarray 1 quality control with lectins and specific anti -blood group antibodies				Glycan detection system
Probe Information				mIgG+mIgM		Anti-Blood group A [T36]		Anti-Blood group A [Z2A]		Anti-Blood group B [BG3]		Anti-Blood group B [HEB29]		Anti-H type 1 [17-206] #		Anti-H type 2 [BE2]		AAL		ConA		RCA-120		WGA		UEA-1
Position*	Probe Id	Probe Name**	Structure***	MFI	SD	MFI	SD	MFI	SD	MFI	SD	MFI	SD	MFI	SD	MFI	SD	MFI	SD	MFI	SD	MFI	SD	MFI	SD	MFI	SD
26	3158	A-T1-Hexa-AEAB		0	0	22377.5	2388.3	116.8	3.2	0.8	0.5	0.5	0.6	17.5	0.6	0	0	1.5	0.6	0	1.2	2.2	1	41.5	1.3	0.2	0.5
27	3159	A-T2-Hexa-AEAB		0.5	0.6	15907.5	3805.2	1091.8	221	7.2	1.7	0.5	0.6	0	0.8	0	0.5	7.8	0.5	31.5	58.4	4.8	0.5	3226.8	645.4	0.8	0.5
29	3161	B-T1-Hexa-AEAB		0	0	1	0.8	1	0.8	2698	349.9	1430.2	70.3	1187	39	0.2	1	1	0	0.5	0.6	2.5	1.3	14	2.2	5	0
30	3162	B-T2-Hexa-AEAB		0.2	0.5	0	0	0.2	0.5	2531.8	48	373.5	14.7	0	0.5	0.5	0.6	5.2	0.5	0	0.5	3.8	1	4349.8	290	0.8	1
58	3330	LNFPI-AEAB		1	0	0.5	0.6	0.2	0.5	0.8	0.5	0	0	13569.8	1114.9	11.5	2.1	11196.5	2094.4	0.8	1	5.8	1.7	0.8	1.7	10.5	0.6
32	3164	LNnFPI-AEAB		11.5	15	0	0	0.8	0.5	0.8	0.5	0.8	1	0	0.6	10119.5	761.6	16707.8	272.9	2	1.8	37.8	14.1	1303.5	106.9	8187.2	683.2
FOOTNOTE:
*Refers to position on subarray
**The probe names include an abbreviated description of the glycan moiety followed by the chemical linker abbreviation: AEAB: N-(aminoethyl)-2-aminobenzamide
***The probe structure is shown using the following monosacharide legend:
Galactose, Glucose, N-acetyl glucosamine, N-Acetyl galactosamine, Fucose,
HEATMAP COLOUR LEGEND: Dark blue: 0-1%, light blue: 1-10%, yellow: 10-30%, orange: 30-70% and red: 70-100% of max intensity for antibody or lectin tested.
# Secondary binding to B type 1 by Anti-H type 1 [17-206]

## Sheet: QC subarray 2
Subarray 2 quality control with lectins and specific anti -blood group antibodies				Glycan detection system
Probe Information				mIgG+mIgM		Anti-Blood group A [T36]		Anti-Blood group A [Z2A]		Anti-Blood group B [BG3]		Anti-Blood group B [HEB29]		Anti-H type 1 [17-206] #		Anti-H type 2 [BE2]
Position*	Probe Id	Probe Name**	Structure***	MFI	SD	MFI	SD	MFI	SD	MFI	SD	MFI	SD	MFI	SD	MFI	SD
9	3158	A-T1-Hexa-AEAB		0	0	12367.8	2129.1	233	12.8	0.5	0.6	1	0	83.5	6	1	0
12	3159	A-T2-Hexa-AEAB		0	0.6	8227.8	1327.7	4251.5	372.2	1.2	0.5	2	0	0.5	0.6	1.2	1
15	3161	B-T1-Hexa-AEAB		1.5	3.1	31.2	36.9	3.8	1	2855.8	281	2539.5	193.9	3279	467.6	1	0
18	3162	B-T2-Hexa-AEAB		0	0	1.8	0.5	1	0	3240.5	209.2	1180.2	107.8	0.2	0.5	0.8	0.5
21	3330	LNFPI-AEAB		56.5	4.9	113	8.4	93.2	5.1	328.8	17	29	2.2	15957.5	571.8	204	22.1
24	3164	LNnFPI-AEAB		0.8	0.5	5.8	4.9	0.5	0.6	1.2	0.5	1.5	0.6	2	1.4	12012.8	1098.7
FOOTNOTE:
*Refers to position on subarray
**The probe names include an abbreviated description of the glycan moiety followed by the chemical linker abbreviation: AEAB: N-(aminoethyl)-2-aminobenzamide
***The probe structure is shown using the following monosacharide legend:
Galactose, Glucose, N-acetyl glucosamine, N-Acetyl galactosamine, Fucose,
HEATMAP COLOUR LEGEND: Dark blue: 0-1%, light blue: 1-10%, yellow: 10-30%, orange: 30-70% and red: 70-100% of max intensity for antibody or lectin tested.
# Secondary binding to B type 1 by Anti-H type 1 [17-206]

## Sheet: Sel Bac_Raw data_ABO 
Bacterial binding to ABO glycans _Raw data
			L. crispatus 1398							L. iners 13335							S. agalactiae 776							G. vaginalis 540
			Assay_1 (subarray 1)		Assay_2 (subarray 2)		Assay_3 (subarray 2)			Assay_1 (subarray 1)		Assay_2 (subarray 2)		Assay_3 (subarray 2)			Assay_1		Assay_2		Assay_3			Assay_1		Assay_2		Assay_3
Probe Id	Probe Name*	pH	MFI	SD	MFI	SD	MFI	SD		MFI	SD	MFI	SD	MFI	SD		MFI	SD	MFI	SD	MFI	SD		MFI	SD	MFI	SD	MFI	SD
3158	A-T1-Hexa-AEAB	4	153	54.4	728.8	448.6	299.8	134.7		0	3.6	855.8	815.4	10960.2	1929.8		0	25	2097.2	582.2	3692.8	402.6		127.5	80.9	10.2	18.5	12148	6332.3
3159	A-T2-Hexa-AEAB	4	3845	752.7	1317	413	650.2	194.5		4165.5	1560.2	350.5	264.1	13377	1529.1		7373.2	274.3	2794.8	1065.2	8123.2	4600		1808.5	179.8	42.5	44.9	19556	3932.1
3161	B-T1-Hexa-AEAB	4	3297	579.9	2184.5	1858.6	1656.8	214.1		3143.8	1451.4	899.2	1068.1	19694	1244.5		20187.8	2414	3420.5	848.4	12017	7001.6		1324.5	386.3	59.2	31.7	22203.8	1023.2
3162	B-T2-Hexa-AEAB	4	2837	493.2	490.2	411.9	412	168.4		5390.8	2239.4	360.5	179.1	11912.2	932.5		5641.2	678.6	3397.2	460.8	12282	2010.1		1718.2	320.8	4.2	3.2	12769	1369.6
3330	LNFPI-AEAB	4	0	1	1120.2	185	2024.5	332.7		0	5.9	6962.2	1832.3	5264.2	297.4		49.8	85.7	2325.8	346.8	34246.8	5193.9		113.2	84.8	40.5	25.6	5263	2694.7
3164	LNnFPI-AEAB	4	2411	566.8	433.2	76.7	1673	1354.6		2657	2552.7	471.8	144.3	13564.2	2900.9		8275.8	735.9	3038.5	683.4	6195	736.5		1189	348.5	72.2	139.8	16064	2725.7
3158	A-T1-Hexa-AEAB	7	3.5	21	283.2	71	2	3.4		0	1.9	129.8	67.1	48.8	47.7		47.2	59.3	370.5	606.3	17	17.4		24.5	41.2	91.2	91.3	1	0.8
3159	A-T2-Hexa-AEAB	7	4845.5	973.8	416	71	14.5	19.8		19	50	93.2	60.1	80	69.9		4745.2	289.9	230.5	296.7	42.8	40.7		1524.5	209.9	307.8	504.4	2.5	0.6
3161	B-T1-Hexa-AEAB	7	5187.2	670.4	644.8	237.8	8.8	15.5		61.2	123.2	190.2	104	791.2	306.3		3907.5	2093	227.2	165.2	363.8	202.5		3029.5	411.4	256	213.9	279.5	74.7
3162	B-T2-Hexa-AEAB	7	3260.2	448.1	343	54.9	0.5	2.4		2.2	11.2	177.5	50.8	60	20.6		698.8	959.3	163.2	103.7	443.2	209		1309	503.6	68.8	66.2	0	1.8
3330	LNFPI-AEAB	7	0	2.4	157	65.7	81	44.3		0	2.9	6213.2	4045.6	4611	437		0.5	2.1	2374	3523.9	16638	1932.3		0.8	5.5	985.8	566.6	11913	3567.1
3164	LNnFPI-AEAB	7	2836	1271.6	138.8	241.6	1	2.4		0	1.3	332.5	228.4	48	39		1518.5	1755.1	22.2	35.2	834.5	299.1		1042.2	320.4	77.5	71.9	0.5	1
FOOTNOTE:
*The probe names include an abbreviated description of the glycan moiety followed by the chemical linker abbreviation: AEAB: N-(aminoethyl)-2-aminobenzamide

## Sheet: Sel Bac_processed data_ABO RANK
Bacterial binding to ABO glycans _Processed data
			L. crispatus 1398								L. iners 13335								S. agalactiae 776								G. vaginalis 540
			Assay_1 (subarray 1)		Assay_2 (subarray 2)		Assay_3 (subarray 2)				Assay_1 (subarray 1)		Assay_2 (subarray 2)		Assay_3 (subarray 2)				Assay_1		Assay_2		Assay_3				Assay_1		Assay_2		Assay_3
Probe Id	Probe Name*	pH	MFI	RANK	MFI	RANK	MFI	RANK	RANK 3		MFI	RANK	MFI	RANK	MFI	RANK	RANK 3		MFI	RANK	MFI	RANK	MFI	RANK	RANK 3		MFI	RANK	MFI	RANK	MFI	RANK	RANK 3
3158	A-T1-Hexa-AEAB	4	153	2.94968	728.8	33.3547	299.8	14.8049	17.0364		0	0	855.8	12.2924	10960.2	55.6525	22.6483		0	0	2097.2	61.3037	3692.8	10.7828	24.0289		127.5	0.978511	10.2	1.03448	12148	54.7109	18.908
3159	A-T2-Hexa-AEAB	4	3845	74.1276	1317	60.2746	650.2	32.1086	55.5036		4165.5	77.2677	350.5	5.03447	13377	67.9242	50.0755		7373.2	36.5227	2794.8	81.6954	8123.2	23.7194	47.3125		1808.5	13.8795	42.5	4.31034	19556	88.0742	35.4214
3161	B-T1-Hexa-AEAB	4	3297	63.5628	2184.5	99.9771	1656.8	81.8173	81.7857		3143.8	58.3157	899.2	12.9158	19694	100	57.0772		20187.8	99.999	3420.5	99.9854	12017	35.0892	78.3579		1324.5	10.165	59.2	6.00406	22203.8	99.9991	38.7227
3162	B-T2-Hexa-AEAB	4	2837	54.6944	490.2	22.4348	412	20.3457	32.4916		5390.8	99.9963	360.5	5.17811	11912.2	60.4864	55.2203		5641.2	27.9433	3397.2	99.3043	12282	35.863	54.3702		1718.2	13.1865	4.2	0.425963	12769	57.5077	23.7067
3330	LNFPI-AEAB	4	0	0	1120.2	51.2677	2024.5	99.9753	50.4143		0	0	6962.2	100.003	5264.2	26.73	42.2443		49.8	0.246681	2325.8	67.986	34246.8	99.9994	56.0774		113.2	0.868764	40.5	4.10751	5263	23.7029	9.55974
3164	LNnFPI-AEAB	4	2411	46.4816	433.2	19.8261	1673	82.6173	49.6417		2657	49.2858	471.8	6.77679	13564.2	68.8748	41.6458		8275.8	40.9937	3038.5	88.8191	6195	18.0892	49.3006		1189	9.1251	72.2	7.32252	16064	72.3473	29.5983
3158	A-T1-Hexa-AEAB	7	3.5	0.0674764	283.2	12.9611	2	0.0987654	4.37578		0	0	129.8	1.86441	48.8	0.247791	0.704066		47.2	0.233802	370.5	10.8302	17	0.0496394	3.70454		24.5	0.188028	91.2	9.24949	1	0.00450369	3.14734
3159	A-T2-Hexa-AEAB	7	4845.5	93.4162	416	19.0389	14.5	0.716049	37.7237		19	0.352439	93.2	1.3387	80	0.406215	0.699117		4745.2	23.5051	230.5	6.7378	42.8	0.124974	10.1226		1524.5	11.6999	307.8	31.217	2.5	0.0112592	14.3094
3161	B-T1-Hexa-AEAB	7	5187.2	100.004	644.8	29.5103	8.8	0.434568	43.3162		61.2	1.13523	190.2	2.73197	791.2	4.01747	2.62822		3907.5	19.3556	227.2	6.64133	363.8	1.06228	9.01972		3029.5	23.2502	256	25.9635	279.5	1.25878	16.8242
3162	B-T2-Hexa-AEAB	7	3260.2	62.8533	343	15.6979	0.5	0.0246914	26.192		2.2	0.0408088	177.5	2.54955	60	0.304661	0.965008		698.8	3.46146	163.2	4.77053	443.2	1.29413	3.17538		1309	10.046	68.8	6.97769	0	0	5.67458
3330	LNFPI-AEAB	7	0	0	157	7.18535	81	4	3.72845		0	0	6213.2	89.2445	4611	23.4132	37.5526		0.5	0.00247672	2374	69.3949	16638	48.5824	39.3266		0.8	0.00613968	985.8	99.9797	11913	53.6525	51.2128
3164	LNnFPI-AEAB	7	2836	54.6751	138.8	6.3524	1	0.0493827	20.359		0	0	332.5	4.77593	48	0.243729	1.67322		1518.5	7.5218	22.2	0.648933	834.5	2.43671	3.53581		1042.2	7.99847	77.5	7.86004	0.5	0.00225185	5.28692
	MAX:		5187.2	100.004	2184.5	99.9771	2024.5	99.9753	81.7857	0	5390.8	99.9963	6962.2	100.003	19694	100	57.0772	0	20187.8	99.999	3420.5	99.9854	34246.8	99.9994	78.3579	0	3029.5	23.2502	985.8	99.9797	22203.8	99.9991	51.2128
FOOTNOTE:
*The probe names include an abbreviated description of the glycan moiety followed by the chemical linker abbreviation: AEAB: N-(aminoethyl)-2-aminobenzamide
	pH4	Bacteria
	Glycan Probes	L. crispatus 1398	L. iners 13335	S. agalactiae 776	G. vaginalis 540
	A-T1-Hexa-AEAB	17.0364	22.6483	24.0289	18.908
	A-T2-Hexa-AEAB	55.5036	50.0755	47.3125	35.4214
	B-T1-Hexa-AEAB	81.7857	57.0772	78.3579	38.7227
	B-T2-Hexa-AEAB	32.4916	55.2203	54.3702	23.7067
	H-T1 (LNFPI)-AEAB	50.4143	42.2443	56.0774	9.55974
	H-T2(LNnFPI)-AEAB	49.6417	41.6458	49.3006	29.5983
	pH7	Bacteria
	Glycan Probes	L. crispatus 1398	L. iners 13335	S. agalactiae 776	G. vaginalis 540
	A-T1-Hexa-AEAB	4.37578	0.704066	3.70454	3.14734		LEGEND
	A-T2-Hexa-AEAB	37.7237	0.699117	10.1226	14.3094		0-10%
	B-T1-Hexa-AEAB	43.3162	2.62822	9.01972	16.8242		10-25%
	B-T2-Hexa-AEAB	26.192	0.965008	3.17538	5.67458		25-50%
	H-T1 (LNFPI)-AEAB	3.72845	37.5526	39.3266	51.2128		50-70%
	H-T2(LNnFPI)-AEAB	20.359	1.67322	3.53581	5.28692		70-100%
